# Supplementary material for: Genome-Wide Analysis of the RAV Gene Family in Wheat and Functional Identification of TaRAV1 in Salt Stress
Source: Int J Mol Sci. 2022 Aug 9;23(16):8834. doi: 10.3390/ijms23168834 (PMC9408559; doi:10.3390/ijms23168834)
Supplement: Supplementary file 1 [file ijms-23-08834-s001.zip]

Archive with 6 entries (6 files):
- Figure S1.pdf
- Figure S2.pdf
- Figure S3.pdf
- Figure S4.pdf
- Figure S5.pdf
- Tables S1-S3.xlsx
