# Supplementary material for: Genome-Wide Analysis of the RAV Gene Family in Wheat and Functional Identification of TaRAV1 in Salt Stress
Source: Int J Mol Sci. 2022 Aug 9;23(16):8834. doi: 10.3390/ijms23168834 (PMC9408559; doi:10.3390/ijms23168834)
Supplement: Supplementary file 1 [file ijms-23-08834-s001.zip › Tables S1-S3.xlsx]

## Sheet: Table S1
Table S1. Duplication pairs of TaRAVs
duplication event	gene name	chromosome location	gene name	chromosome location
segmental	TaRAV3A	1A:548789228:548790730	TaRAV1D	1D:454492368:454493898
	TaRAV1B	1B:624970745:624972482	TaRAV4D	1D:454456730:454458522
	TaRAV2A	1B:625082503:625084035	TaRAV8A	3A:482183185:482184828
	TaRAV3B	1B:625145121:625146698	TaRAV1D	1D:454492368:454493898
	TaRAV4D	1D:454456730:454458522	TaRAV8D	3D:362069410:362070552
	TaRAV1D	1D:454492368:454493898	TaRAV8A	3A:482183185:482184828
	TaRAV6A	3A:30996679:30998012	TaRAV9B	3B:38793852:38795321
Tandem	TaRAV1A	1A:548733303:548734833	TaRAV2A	1A:548772420:548773661
	TaRAV2B	1B:625082503:625084035	TaRAV3B	1B:625145121:625146698
	TaRAV7D	3D:21792841:21795028	TaRAV9D	3D:21888438:21889499

## Sheet: Table S2
Table S2. The charactersitics of TaRAVs
gene ID	Gene name	chromosome location	amino acids	molecular weight	subcelluar location
TaRAV10B	TraesCS4B02G325600.1	4B:616735574:616736753	308	33342.8	5.94	Nuclear
TaRAV10D	TraesCS4D02G322500.1	4D:484494175:484495092	305	33098.6	6.73	Nuclear
TaRAV11A	TraesCS5A02G497900.1	5A:665443564:665444952	368	40308.6	9.53	Chloroplast
TaRAV11B	TraesCS4B02G325700.1	4B:616967466:616968769	336	36737.5	9.55	Chloroplast
TaRAV11D	TraesCS4D02G322600.1	4D:484620694:484621953	362	39661.8	9.71	Chloroplast
TaRAV1A	TraesCS1A02G372100.1	1A:548733303:548734833	429	46451.2	9.73	Nuclear
TaRAV1B	TraesCS1B02G392000.1	1B:624970745:624972482	398	42907.5	9.53	Nuclear
TaRAV1D	TraesCS1D02G378500.1	1D:454492368:454493898	406	43983.7	9.81	Nuclear
TaRAV2A	TraesCS1A02G372200.1	1A:548772420:548773661	400	42973.7	9.84	Nuclear
TaRAV2B	TraesCS1B02G392200.1	1B:625082503:625084035	403	43454.1	9.67	Nuclear
TaRAV3A	TraesCS1A02G372300.1	1A:548789228:548790730	379	40784.1	9.68	Nuclear
TaRAV3B	TraesCS1B02G392300.1	1B:625145121:625146698	378	40883.2	9.77	Nuclear
TaRAV3D	TraesCS1D02G378900.1	1D:454812639:454814248	379	40833.1	9.61	Nuclear
TaRAV4D	TraesCS1D02G378400.1	1D:454456730:454458522	399	42869.6	9.82	Nuclear
TaRAV5D	TraesCS1D02G378800.1	1D:454769010:454770618	402	43359.8	9.74	Nuclear
TaRAV6A	TraesCS3A02G053900.1	3A:30996679:30998012	320	34812.4	5.6	Nuclear
TaRAV6U	TraesCSU02G179500.1	Un:270381853:270382815	320	34816.4	5.6	Nuclear
TaRAV7A	TraesCS3A02G054000.1	3A:31558996:31560648	356	38541.3	9.4	Chloroplast
TaRAV7B	TraesCS3B02G064900.1	3B:37970741:37971811	356	38414.3	9.4	Chloroplast
TaRAV7D	TraesCS3D02G052300.1	3D:21792841:21795028	356	38412.2	9.45	Chloroplast
TaRAV8A	TraesCS3A02G259900.1	3A:482183185:482184828	375	39403.5	9.4	Nuclear
TaRAV8B	TraesCS3B02G293000.1	3B:471799652:471801391	383	40273.3	9.23	Nuclear
TaRAV8D	TraesCS3D02G260100.1	3D:362069410:362070552	374	39435.6	9.39	Nuclear
TaRAV9A	TraesCSU02G227200.1	Un:336369406:336373553	351	38194.2	9.67	Chloroplast
TaRAV9B	TraesCS3B02G065100.1	3B:38793852:38795321	350	38321.4	9.71	Mitochondrial
TaRAV9D	TraesCS3D02G052400.1	3D:21888438:21889499	353	38517.6	9.71	Chloroplast

## Sheet: Table S3
Table S3 Primer used in this study
primer name	primer sequence(5'-3')
Primer used for qRT-PCR
TaRAV10B/D-DLPF	AGCCGCTTTGTCCGGGAAAAG
TaRAV10B/D-DLPR	GTAGTCGATGAAGAGCTGCTCA
TaRAV11D-DLPF	GACGTCGTCGTGTTCTCCTG
TaRAV11D-DLPR	TGGTCTTCTTGTAGTCGATG
TaRAV1B-DLPF	GCAAAGATGTCAATAAGCC
TaRAV1B-DLPR	GTCTATAGATCAGCTTGCAG
TaRAV1A/D-DLPF	GCAAATACTCTTGACCGACTCACA
TaRAV1D-DLPR	CTAGATATACTACACTACTAG
TaRAV1A-DLPR	GCTAGTTGGTCTATGAGACTG
TaRAV2A/B-DLPF	AAGAGATCCATGGACGCCAG
TaRAV2A/B-DLPR	AGTCTATAGGTCAGCGCGAA
TaRAV3A/B-DLPF	CTCTTCTTCTCATACACAAGT
TaRAV3A/B-DLPR	CATAATTGGTAGCATTTCTTC
TaRAV4D-DLPF	ACTTCGCGCTGACCTACAGAC
TaRAV4D-DLPR	ACACCCTGCTGCTTGTACTCC
TaRAV5D-DLPF	GAAGAAGCGGTGCGTAGACT
TaRAV5D-DLPR	CAAATGTGCTCCCTGCTCCT
TaRAV6A/U-DLPF	TACGGGAATGACACGGAGGA
TaRAV6A/U-DLPR	TCAGCCACCTGATGATCCC
TaRAV7A/B/D-DLPF	TGGCAGAGGCAGCTAATGGA
TaRAV7A/B/D-DLPR	CTTGAACAACTCCTGCTCCGC
TaRAV8A/B/D-DLPF	TACTCGTACTGGAACAGCAGC
TaRAV8A/B/D-DLPR	TTCTCCTTCACGAAGCGGCTCCA
TaRAV9A-DLPF	CGACTCCATCATCTTCTCGT
TaRAV9A-DLPR	CTGTTGACGGTCGTATTCTT
TaRAV9B-DLPF	CGACTCCATCCTATTCTCGT
TaRAV9B-DLPR	CCGTTCATGCTAGTGTTCTT
TaRAV9D-DLPF	CGACTCCATCGTGTTCTCGT
TaRAV9D-DLPR	CCGTTCACGGTCGTGTTCTT
TaActin-QF	TCAACTGTAGGCCAGTCAGC
TaActin-QR	TTACCAGCCCCCAAGAAACG
TaRAV3D/TaRAV1-QF	ACTTCCCTCTCCAGCTTCCT
TaRAV3D/TaRAV1-QR	AGGCCCTTCTCCTTGACGAA
SOS1QR	TCAACTGTAGGCCAGTCAGC
SOS1QF	TTACCAGCCCCCAAGAAACG
SOS2QF	TTCAAGACAAGGCTCGAGGG
SOS2QR	CCATGAAAAGCGATGGTGCC
SOS3QF	GCAATGGTGTTCCTTTCGGG
SOS3QR	GGCGGCATCAGTGTAACTCC
RD29AQF	GCCGAGAAACTTCAGATTGG
RD29AQR	CCATTCCTCCTCCTCCTTTC
RD29BQF	AGGTGGAAGTGACGGTTGAG
RD29BQR	GTTTACCACCGAGCCAAGAA
RD22QF	TATTGTGCGACGTCTTTGGA
RD22QR	TGCGTTCTTCTTAGCCACCT
Actin2/8-QF	ACGGTAACATTGTGCTCAGTGGTG
Actin2/8-QR	CTTGGAGATCCACATCTGCTGGA
Primers used for transcriptional activity testing
TaRAV1-BKS-F	TCAGAGGAGGACCTGCATATGGACAGCGCGAGAAG
TaRAV1RBKS-R	TCGACGGATCCCCGGGAATTCCTAGGTCAGCGCGAAGTCTAT
Primers used in transgenic construction
TaRAV1 -F	TCTAGAATGGACAGCGCGAGAAG	pCAMBIA1300
TaRAV1 -R	GGTACCCTAGGTCAGCGCGAAGTCTAT
TaRAV1-gfp-F	TCTAGAAAGCTTCTGCAGATGGACAGCGCGAGAAG	pCAMBIA1300 -GFP
TaRAV1-gfp-R	CTTGCTCACCATGGTACCGGTCAGCGCGAAGTCTATG
Primers for protein expression
MYB77-6P-F	CAGGGGCCCCTGGGATCCATGGACAGCGCGAGAAG
MYB77-6P-R	ACGATGCGGCCGCTCGAGCTAGGTCAGCGCGAAGTCTAT
